# Supplementary material for: Discovery of a signaling feedback circuit that defines interferon responses in myeloproliferative neoplasms
Source: Nat Commun. 2022 Apr 1;13:1750. doi: 10.1038/s41467-022-29381-7 (PMC8975834; doi:10.1038/s41467-022-29381-7)
Supplement: Supplementary file 3 — Source Data [file 41467_2022_29381_MOESM3_ESM.xlsx]

## Sheet: Figure 1 a-f
	Figure 1a	Originial uncropped blots						Figure 1b	Originial uncropped blots						Figure 1c	Originial uncropped blots
		Units of MW markers are kDa.							Units of MW markers are kDa.							Units of MW markers are kDa.
	Figure 1d	Originial uncropped blots						Figure 1e	Originial uncropped blots										Figure 1f	Units of MW markers are kDa.
		Units of MW markers are kDa.							Units of MW markers are kDa.

## Sheet: Figure 2a
Figure 2a	Units of MW markers are kDa.

## Sheet: Figure 2b-c
Figure 2b								Figure 2c
pSer341ULK1								pSer495ULK1
	Ctrl siRNA			PKCδ siRNA					Ctrl siRNA			PKCδ siRNA
UT	39061.6	71628.3	87308.1	45053.6	27730.8	32449.2		UT	80202.4	76107.3	52106.9	78219.9	65185.3	58582.9
10min IFNα	81939.2	104929	96704.7	45405	51506	67632.6		10min IFNα	99653.6	105538	72324.6	85168.8	63911.9	51666.8
GAPDH								GAPDH
	Ctrl siRNA			PKCδ siRNA					Ctrl siRNA			PKCδ siRNA
UT	62972.4	100240	119247	103847	84404.8	112650		UT	116645	115279	87565	98329.2	102890	80036.4
10min IFNα	91488.2	95633.8	110182	103477	102204	111970		10min IFNα	115278	111307	77792.6	108232	102930	79000.7
pSer341ULK1/GAPDH								pSer495ULK1/GAPDH
	Ctrl siRNA			PKCδ siRNA					Ctrl siRNA			PKCδ siRNA
UT	0.620296	0.714568	0.732163	0.43385	0.32855	0.28805		UT	0.68758	0.6602	0.59507	0.79549	0.63354	0.73195
10min IFNα	0.895626	1.09719	0.877683	0.438792	0.503952	0.604023		10min IFNα	0.864462	0.948172	0.929711	0.786911	0.620928	0.654004

## Sheet: Figure 2d
Figure 2d	Units of MW markers are kDa.

## Sheet: Figure 2e
Figure 2e	Units of MW markers are kDa.

## Sheet: Figure 2f-h
Figure 2f
	Ct				Ct				Ct
n=1	IFIT1	GAPDH		n=2	IFIT1	GAPDH		n=3	IFIT1	GAPDH
EV UT	22.2714	19.4554		EV UT	22.1814	18.918		EV UT	22.0383	19.0838
EV UT	22.1853	19.8726		EV UT	22.1469	19.4045		EV UT	22.0693	19.4498
EV 6h IFN	19.0355	18.7742		EV 6h IFN	19.01	18.7512		EV 6h IFN	19.1666	19.0256
EV 6h IFN	19.03	18.8451		EV 6h IFN	19.0069	18.7395		EV 6h IFN	19.0359	19.0358
WT UT	22.3349	18.6689		WT UT	22.2503	18.6796		WT UT	22.5965	18.782
WT UT	22.292	18.7257		WT UT	22.3015	18.7396		WT UT	22.5155	18.897
WT 6h IFN	18.8496	18.5828		WT 6h IFN	18.8466	18.7758		WT 6h IFN	18.9673	18.7179
WT 6h IFN	18.7752	18.9529		WT 6h IFN	18.8603	18.909		WT 6h IFN	19.0048	19.0282
S341A UT	21.8627	18.5669		S341A UT	21.8583	18.6112		S341A UT	21.901	18.8338
S341A UT	21.8507	18.7138		S341A UT	21.9233	18.5643		S341A UT	21.8933	18.825
S341A 6h IFN	19.1191	18.5966		S341A 6h IFN	19.1051	18.7009		S341A 6h IFN	19.1585	18.7819
S341A 6h IFN	19.1363	18.6196		S341A 6h IFN	19.1298	18.6178		S341A 6h IFN	19.1668	18.737
S495A UT	21.9689	18.5397		S495A UT	21.8308	18.3908		S495A UT	21.876	18.6093
S495A UT	21.9762	18.8651		S495A UT	21.8043	18.423		S495A UT	21.8187	18.652
S495A 6h IFN	19.2206	18.9242		S495A 6h IFN	19.1052	18.9723		S495A 6h IFN	19.2168	18.9826
S495A 6h IFN	19.1962	18.9264		S495A 6h IFN	19.1383	18.875		S495A 6h IFN	19.1457	18.9383
Figure 2g-h
	Ct					Ct					Ct
n=1	OAS1	IFIT3	GAPDH		n=2	OAS1	IFIT3	GAPDH		n=3	OAS1	IFIT3	GAPDH
EV UT	22.8295	22.9837	19.4904		EV UT	22.6772	22.4173	19.2355		EV UT	22.698	22.1907	19.3266
EV UT	22.6126	22.7251	20.0896		EV UT	22.455	22.5563	19.9272		EV UT	22.7032	22.2647	19.6404
EV 6h IFN	20.7395	19.6855	19.1338		EV 6h IFN	20.8164	19.6119	19.048		EV 6h IFN	20.7903	19.5677	19.1535
EV 6h IFN	20.8456	20.0829	19.2056		EV 6h IFN	20.5893	19.6954	19.0099		EV 6h IFN	20.7886	19.5221	19.1741
WT UT	23.0506	22.43	19.0296		WT UT	22.9684	22.3594	19.1527		WT UT	23.3358	22.3474	19.0828
WT UT	22.926	22.4509	19.0979		WT UT	23.0845	22.4945	19.0932		WT UT	23.4005	22.3471	19.0509
WT 6h IFN	20.7247	19.4895	18.88		WT 6h IFN	20.7246	19.3483	18.9566		WT 6h IFN	20.6801	19.241	18.9913
WT 6h IFN	20.7114	19.4139	19.2273		WT 6h IFN	20.6369	19.4662	19.5522		WT 6h IFN	20.739	19.3675	19.3843
S341A UT	22.3899	21.8169	18.895		S341A UT	22.5094	21.6059	18.9184		S341A UT	22.4324	21.7897	19.019
S341A UT	22.3947	22.043	18.9868		S341A UT	22.5177	21.7891	18.9459		S341A UT	22.5363	21.9047	19.335
S341A 6h IFN	20.7773	19.7686	18.944		S341A 6h IFN	20.8858	19.5632	19.0276		S341A 6h IFN	21.0605	19.5643	18.9993
S341A 6h IFN	20.853	19.695	18.8841		S341A 6h IFN	20.8485	19.6193	18.9068		S341A 6h IFN	20.8934	19.7197	18.8837
S495A UT	22.3633	21.8375	18.8529		S495A UT	22.3982	21.8306	18.7308		S495A UT	22.4214	21.9032	18.9551
S495A UT	22.3663	21.9306	18.9401		S495A UT	22.4753	21.8559	18.7589		S495A UT	22.4105	21.8945	19.0279
S495A 6h IFN	20.8251	19.7962	19.1612		S495A 6h IFN	20.8027	19.6943	19.2112		S495A 6h IFN	21.0864	19.6096	19.3503
S495A 6h IFN	20.7692	19.751	19.1491		S495A 6h IFN	20.8633	19.7066	19.1487		S495A 6h IFN	20.9863	19.8931	19.2929

## Sheet: Figure 3a
Figure 3a
PV patient #1	Total number of colonies	% growth over control
Ctrlsi UT	62	100
Ctrlsi + IFNα	36	58.0645
PKCδsi UT	65	104.839
PKCδsi + IFNα	61	98.3871
PV patient #2	Total number of colonies	% growth over control
Ctrlsi UT	135	100
Ctrlsi + IFNα	99	73.3333
PKCδsi UT	140	103.704
PKCδsi + IFNα	135	100
PV patient #3	Total number of colonies	% growth over control
Ctrlsi UT	71	100
Ctrlsi + IFNα	50	70.4225
PKCδsi UT	60	84.507
PKCδsi + IFNα	74	104.225

## Sheet: Figure 3b
Figure 3b
PV patient #	Target	Ct	response	1- responder 0 - non-responder
1	ULK1	28.0249	0
1	ULK1	28.0319	0
1	ULK1	27.8931	0
1	PRKCD	27.3135	0
1	PRKCD	27.4555	0
1	PRKCD	27.3096	0
1	MAPK14	26.6852	0
1	MAPK14	26.9763	0
1	MAPK14	26.4997	0
1	18S	18.4347	0
1	18S	18.3106	0
1	18S	18.5542	0
2	ULK1	27.0057	1
2	ULK1	26.6484	1
2	ULK1	27.0173	1
2	PRKCD	28.6	1
2	PRKCD	28.8748	1
2	PRKCD	29.0436	1
2	MAPK14	27.0041	1
2	MAPK14	27.0193	1
2	MAPK14	26.7049	1
2	18S	16.5894	1
2	18S	16.5671	1
2	18S	16.8398	1
3	ULK1	28.4093	1
3	ULK1	28.2193	1
3	ULK1	28.3088	1
3	PRKCD	28.5554	1
3	PRKCD	28.4898	1
3	PRKCD	28.2442	1
3	MAPK14	27.4793	1
3	MAPK14	27.1582	1
3	MAPK14	27.3827	1
3	18S	18.8384	1
3	18S	18.8263	1
3	18S	18.9581	1
4	ULK1	26.9255	0
4	ULK1	26.7434	0
4	ULK1	26.6788	0
4	PRKCD	27.632	0
4	PRKCD	27.7842	0
4	PRKCD	27.7826	0
4	MAPK14	27.1122	0
4	MAPK14	27.0206	0
4	MAPK14	26.6763	0
4	18S	16.5883	0
4	18S	16.3132	0
4	18S	16.483	0
5	ULK1	30.2785	0
5	ULK1	30.4328	0
5	PRKCD	29.0181	0
5	PRKCD	28.9544	0
5	MAPK14	29.2593	0
5	MAPK14	29.1501	0
5	18S	17.4302	0
5	18S	17.6502	0
6	ULK1	27.348	0
6	ULK1	27.0001	0
6	ULK1	27.1324	0
6	PRKCD	27.317	0
6	PRKCD	27.4136	0
6	PRKCD	27.303	0
6	MAPK14	26.8048	0
6	MAPK14	27.067	0
6	MAPK14	26.6592	0
6	18S	16.3995	0
6	18S	16.4821	0
6	18S	16.3298	0
7	ULK1	27.8032	1
7	ULK1	27.8663	1
7	ULK1	27.4894	1
7	PRKCD	27.8551	1
7	PRKCD	27.6027	1
7	PRKCD	27.6998	1
7	MAPK14	26.2532	1
7	MAPK14	26.1639	1
7	MAPK14	26.0151	1
7	18S	19.4669	1
7	18S	19.308	1
7	18S	19.7983	1
8	ULK1	28.2481	1
8	ULK1	28.1144	1
8	ULK1	28.0933	1
8	PRKCD	27.1747	1
8	PRKCD	27.1573	1
8	PRKCD	27.3252	1
8	MAPK14	26.1058	1
8	MAPK14	26.0788	1
8	MAPK14	26.0278	1
8	18S	19.6484	1
8	18S	19.5087	1
8	18S	19.5261	1
9	ULK1	28.423	1
9	ULK1	28.3253	1
9	ULK1	28.1393	1
9	PRKCD	27.102	1
9	PRKCD	27.1857	1
9	PRKCD	26.982	1
9	MAPK14	25.2538	1
9	MAPK14	25.4654	1
9	MAPK14	25.4813	1
9	18S	17.7312	1
9	18S	18.5038	1
9	18S	18.3442	1
10	ULK1	27.9127	1
10	ULK1	27.3651	1
10	ULK1	27.6257	1
10	PRKCD	27.2408	1
10	PRKCD	27.7373	1
10	PRKCD	27.4953	1
10	MAPK14	26.783	1
10	MAPK14	26.6467	1
10	MAPK14	26.9954	1
10	18S	19.1289	1
10	18S	18.8629	1
10	18S	18.5556	1
11	ULK1	28.1556	0
11	ULK1	28.4633	0
11	ULK1	28.0643	0
11	PRKCD	28.2657	0
11	PRKCD	28.1344	0
11	PRKCD	28.0318	0
11	MAPK14	25.5783	0
11	MAPK14	25.4292	0
11	MAPK14	25.495	0
11	18S	18.3544	0
11	18S	18.543	0
11	18S	18.4284	0
12	ULK1	26.0829	0
12	ULK1	26.025	0
12	ULK1	26.0237	0
12	PRKCD	26.4734	0
12	PRKCD	26.5772	0
12	PRKCD	26.4593	0
12	MAPK14	24.8277	0
12	MAPK14	24.7173	0
12	MAPK14	24.6683	0
12	18S	17.0652	0
12	18S	17.1279	0
12	18S	17.082	0
13	ULK1	30.21	0
13	ULK1	29.88	0
13	PRKCD	27.15	0
13	MAPK14	28.57	0
13	18S	21.69	0
13	18S	21.78	0
14	ULK1	32.8	0
14	ULK1	32.77	0
14	PRKCD	27.29	0
14	PRKCD	27.73	0
14	MAPK14	30.1	0
14	MAPK14	30.12	0
14	18S	22.43	0
14	18S	22.44	0
14	18S	21.32	0
15	ULK1	31.01	1
15	ULK1	31.15	1
15	PRKCD	28.1	1
15	PRKCD	28.11	1
15	MAPK14	27.03	1
15	MAPK14	28.7	1
15	18S	22	1
15	18S	21.4	1
16	ULK1	29.4	0
16	PRKCD	26.33	0
16	PRKCD	27.81	0
16	MAPK14	28.15	0
16	MAPK14	28.77	0
16	18S	21.26	0
16	18S	20.3	0
17	ULK1	28.2	1
17	ULK1	29.43	1
17	PRKCD	26.54	1
17	PRKCD	27.32	1
17	MAPK14	28.64	1
17	MAPK14	28.16	1
17	18S	19.23	1
17	18S	20.37	1
17	18S	19.47	1
18	ULK1	30.53	1
18	PRKCD	28.26	1
18	PRKCD	28.78	1
18	MAPK14	29.89	1
18	MAPK14	30.02	1
18	18S	22.43	1
18	18S	23.04	1
18	18S	22.68	1

## Sheet: Figure 4a-b
Figure 4a
Data extracted from GSE54646
ROCK1 (213044_at)					Log2(ROCK1)					ROCK2 (211504_x_at)					Log2(ROCK2)
Normal	ET	MF	PV		Normal	ET	MF	PV		Normal	ET	MF	PV		Normal	ET	MF	PV
997.489	1481.72	3431.11	3561.82		9.96216	10.5331	11.7445	11.7984		29.9561	41.5003	45.9787	68.4977		4.90478	5.37505	5.52289	6.09798
2191.77	2010.62	2067.84	3167.52		11.0979	10.9734	11.0139	11.6291		28.5026	32.0743	53.6105	37.0284		4.83302	5.00335	5.74444	5.21056
1650.04	3437.82	2628.45	3015.03		10.6883	11.7473	11.36	11.558		38.6621	44.2944	53.4445	44.5406		5.27285	5.46905	5.73997	5.47705
1023.3	4349.4	4156.4	3600.14		9.99902	12.0866	12.0211	11.8138		30.6681	39.2959	47.5251	37.1464		4.93867	5.29631	5.57062	5.21515
1370.18	2759.66	3061.65	3423.8		10.4202	11.4303	11.5801	11.7414		29.7314	62.3094	42.8924	41.1504		4.89392	5.96138	5.42265	5.36283
1022.82	3809.66	3336.01	2261.61		9.99834	11.8954	11.7039	11.1431		34.512	39.0033	44.5422	38.8864		5.10903	5.28553	5.4771	5.28119
2193.89	1951.42	2545.62	3816.1		11.0993	10.9303	11.3138	11.8979		30.0791	35.573	33.0031	47.7949		4.91069	5.15271	5.04453	5.57879
1644.22	3373.85	2823.49	4680.72		10.6832	11.7202	11.4633	12.1925		35.2418	48.0151	39.9933	36.0944		5.13922	5.58542	5.32169	5.1737
654.107	2650.94	1619.22	2533.67		9.35338	11.3723	10.6611	11.307		33.3713	39.3482	46.7715	42.256		5.06054	5.29823	5.54756	5.40108
2189.78	2312.18	2500.46	2796.11		11.0966	11.175	11.288	11.4492		36.4595	37.9348	40.2906	47.7744		5.18822	5.24545	5.33237	5.57817
926.044	4390.92	1662.25	3436.38		9.85494	12.1003	10.6989	11.7467		30.3805	46.5489	38.7852	42.4237		4.92507	5.54067	5.27744	5.4068
	3067.72	1652.89	3166.77			11.583	10.6908	11.6288			46.8635	45.1105	51.8983			5.55039	5.49539	5.69762
	2836.75	3873.55	2174.97			11.47	11.9194	11.0868			42.5782	39.1142	50.2973			5.41204	5.28962	5.65241
	2307.71	3904.98	3361.68			11.1722	11.9311	11.715			58.7089	37.9707	41.7266			5.87551	5.24682	5.3829
	1830.17	3590.06	3363.02			10.8378	11.8098	11.7155			42.412	44.4676	43.5242			5.4064	5.47468	5.44375
	2587.67	4074.96	2991.43			11.3374	11.9926	11.5466			42.3782	39.1946	36.492			5.40525	5.29258	5.18951
	2921.83	2763.31	4338.58			11.5127	11.4322	12.083			42.3598	44.252	40.2681			5.40463	5.46767	5.33157
	3998.26	3132.58	2978.79			11.9652	11.6131	11.5405			37.8602	36.8109	44.5574			5.24261	5.20206	5.47759
	1928.84		4676.48			10.9135		12.1912			40.9832		41.9826			5.35696		5.39172
	3062.03		3674.6			11.5803		11.8434			59.0829		37.7299			5.88467		5.23763
	1698.94		1564.18			10.7304		10.6112			42.7624		35.8285			5.41827		5.16304
	3356		2790.5			11.7125		11.4463			52.6511		51.7827			5.71839		5.6944
	2336.35		4146.44			11.19		12.0177			43.5585		50.8187			5.44488		5.66729
	3427.65		4232.27			11.743		12.0472			44.666		69.504			5.48111		6.11902
	2356.89		3902.14			11.2027		11.9301			55.441		41.484			5.79288		5.37448
	2653.26		3287.83			11.3736		11.6829			73.0712		54.999			6.19123		5.78133
	2966.16		3007.91			11.5344		11.5545			42.6295		57.4139			5.41378		5.84333
	2863.81		3483.6			11.4837		11.7664			49.7621		40.8818			5.63698		5.35339
	1094.19					10.0956					44.2989					5.4692
	3246.82					11.6648					34.9501					5.12723
	3409.97					11.7355					44.8446					5.48686
	2250.91					11.1363					43.7786					5.45215
	3926.64					11.9391					49.7823					5.63756
	3048.33					11.5738					46.5042					5.53929
	1063.01					10.0539					58.3884					5.86761
	2280.32					11.155					45.7602					5.51602
	2406.04					11.2324					41.3365					5.36935
	3487.39					11.7679					36.0953					5.17374
	2784.66					11.4433					41.6237					5.37933
	1713.35					10.7426					44.4269					5.47336
	1603.81					10.6473					35.9158					5.16655
	1231.74					10.2665					42.4213					5.40672
	1925.8					10.9112					47.5306					5.57078
	4163.37					12.0235					33.9001					5.08322
	2444.75					11.2555					45.8249					5.51806
	2282.59					11.1565					63.8315					5.9962
	2871.13					11.4874					41.482					5.37441

## Sheet: Figure 4c-d
Units of MW markers are kDa.

[truncated: 37 more sheets: Figure 5b-c, Figure 5d-e, Figure 5f-h, Figure 6b, Figure 6c-d, Figure 6e, Figure 6f-g, Figure 7a, Figure 7b, Figure 7c, Figure 7d, Figure 7e, Figure 7f, Figure 8b, Figure 8c, Figure 8d, Figure 8e, Figure 8f, Figure 8g, Figure 8h …]
